# Supplementary material for: The HBP Pathway Inhibitor FR054 Enhances Temozolomide Sensitivity in Glioblastoma Cells by Promoting Ferroptosis and Inhibiting O‐GlcNAcylation
Source: CNS Neurosci Ther. 2025 Aug 7;31(8):e70546. doi: 10.1111/cns.70546 (PMC12329428; doi:10.1111/cns.70546)
Supplement: Supplementary file 2 — Table S1: cns70546‐sup‐0002‐TableS1.xlsx. [file CNS-31-e70546-s003.xlsx]

## Sheet: Sheet1
Table S1. Five Potential Binding Sites of FR054 with PGM3 Identified through Molecular Docking Simulations Using CB-Dock2
ID	Cavities_volume	center_x	center_y	center_z	size_x	size_y	size_z	score	contact_resi
1	2837	-0.091	-9.252	-0.889	33	33	34	-6.8	THR:25:A,HIS:65:A,ASP:252:A,ARG:281:A,TYR:329:A,THR:351:A,GLY:352:A,VAL:353:A,GLU:370:A,ASN:372:A,HIS:374:A,ARG:496:A,GLY:499:A,THR:500:A,ARG:505:A
2	609	-10.12	12.93	6.031	20	20	20	-6.6	LEU:79:A,GLU:81:A,TYR:167:A,TYR:175:A,HIS:357:A,ALA:360:A,GLN:361:A,PHE:363:A,ASP:364:A,LEU:378:A,PHE:379:A,SER:380:A,THR:381:A,GLU:384:A,GLN:414:A,ALA:415:A
3	716	-2.931	-1.043	28.143	20	20	20	-6.2	PHE:191:A,VAL:192:A,THR:195:A,LYS:196:A,GLN:197:A,ALA:198:A,CYS:200:A,SER:201:A,GLY:202:A,ASP:203:A,ARG:206:A,PHE:228:A,GLN:230:A,GLY:231:A,LEU:232:A
4	476	-3.593	-10.251	23.271	20	20	20	-6.1	CYS:200:A,GLY:202:A,GLU:204:A,TYR:205:A,ARG:206:A,SER:207:A,ASN:269:A,ARG:271:A,GLU:427:A,LEU:430:A,ALA:431:A,GLY:434:A,LEU:435:A,THR:436:A,VAL:437:A,GLN:438:A
5	287	-7.752	13.671	17.811	20	20	20	-5.2	TYR:164:A,ARG:174:A,TYR:175:A,GLY:176:A,LYS:177:A,GLY:182:A,GLN:185:A,LYS:186:A,LYS:189:A,ALA:190:A,GLU:384:A,LYS:388:A,ASP:410:A
